# Supplementary material for: Quantifying Weight Loss Prior to Pancreatic Cancer Diagnosis: A Systematic Review and Meta‐Analysis
Source: Cancer Med. 2026 May 31;15(6):e71997. doi: 10.1002/cam4.71997 (PMC13239862; doi:10.1002/cam4.71997)
Supplement: Supplementary file 5 — Supporting Information: 5 ROBINS‐I Quality Assessment.xlsx. Spreadsheet of the quality assessment of eligible studies using ROBINS‐I. [file CAM4-15-e71997-s002.xlsx]

## Sheet: SI4
Study	Year	Risk of bias due to confounding						Risk of bias in selection of participants into the study			Risk of bias in classification of interventions				Risk of bias due to deviations from intended interventions		Risk of bias due to missing data						Risk of bias in measurement of outcomes					Risk of bias in selection of the reported result				Summary risk of bias
		1.1	1.2	1.4	1.5	1.6	overall	2.1	2.4	overall	3.1	3.2	3.3	overall	4.1	overall	5.1	5.2	5.3	5.4	5.5	overall	6.1	6.2	6.3	6.4	overall	7.1	7.2	7.3	overall
Babic et al.	2023	PY	N	PY	NI	N	MODERATE	N	N	MODERATE	Y	PY	PN	MODERATE	N	LOW	Y	N	N	-	-	LOW	PN	Y	Y	PN	MODERATE	Y	Y	Y	MODERATE	MODERATE
Bachmann et al.	2008	PY	N	PY	NI	N	MODERATE	N	N	MODERATE	Y	Y	PN	MODERATE	N	LOW	Y	N	N	-	-	LOW	PN	Y	Y	PN	MODERATE	Y	Y	Y	MODERATE	MODERATE
Ben et al.	2012	PY	N	PY	PY	N	MODERATE	N	N	MODERATE	N	PY	PN	SERIOUS	N	LOW	N	Y	N	NI	NI	MODERATE	PN	Y	Y	PN	MODERATE	Y	Y	Y	MODERATE	SERIOUS
Bibby et al.	2022	PY	N	NI	NI	N	MODERATE	N	Y	LOW	Y	Y	PN	LOW	N	LOW	Y	Y	N	NI	NI	MODERATE	PN	Y	Y	PN	MODERATE	Y	Y	N	MODERATE	MODERATE
Bye et al.	2013	PY	N	PY	NI	N	MODERATE	N	N	MODERATE	Y	PY	PN	MODERATE	N	LOW	N	N	Y	NI	NI	MODERATE	PN	Y	Y	PN	MODERATE	Y	Y	Y	MODERATE	MODERATE
Chakedis et al.	2022	PN	-	-	-	N	LOW	N	Y	LOW	Y	Y	PN	LOW	N	LOW	N	NI	NI	NI	NI	MODERATE	PN	Y	Y	PN	LOW	Y	Y	Y	MODERATE	MODERATE
Chari et al.	2008	PN	-	-	-	N	LOW	N	N	LOW	Y	Y	PN	LOW	N	LOW	N	Y	Y	NI	NI	MODERATE	PN	Y	Y	PN	MODERATE	Y	N	N	MODERATE	MODERATE
Dugnani et al.	2016a	PY	N	PY	NI	N	MODERATE	N	N	MODERATE	Y	Y	PN	LOW	N	LOW	N	N	N	NI	NI	MODERATE	PN	Y	Y	PN	MODERATE	Y	N	Y	MODERATE	MODERATE
Dugnani et al.	2016b	PY	N	PY	NI	N	MODERATE	N	N	MODERATE	Y	Y	PN	MODERATE	N	LOW	N	N	N	NI	NI	MODERATE	PN	Y	Y	PN	MODERATE	Y	Y	Y	MODERATE	MODERATE
Hart et al.	2011	PY	N	PY	PY	N	MODERATE	N	N	LOW	Y	Y	PN	LOW	N	LOW	N	Y	Y	NI	NI	MODERATE	PN	Y	Y	PN	MODERATE	Y	Y	Y	MODERATE	MODERATE
Hue et al.	2021	PN	-	-	-	N	LOW	N	N	LOW	Y	Y	PN	LOW	N	LOW	N	Y	Y	NI	NI	MODERATE	PN	Y	Y	PN	MODERATE	Y	Y	Y	MODERATE	MODERATE
Jabłońska et al.	2021	PY	N	PY	PY	N	MODERATE	N	N	MODERATE	Y	N	PN	MODERATE	N	LOW	Y	N	Y	NI	NI	MODERATE	PN	Y	Y	PN	LOW	Y	Y	Y	MODERATE	MODERATE
Jachnis and Słodkowski	2021	PY	N	NI	NI	N	MODERATE	N	N	MODERATE	Y	PY	PN	MODERATE	N	LOW	N	N	N	NI	NI	MODERATE	PN	Y	Y	PN	MODERATE	Y	N	Y	MODERATE	MODERATE
Jeon et al.	2022	PY	N	Y	Y	N	MODERATE	N	Y	LOW	Y	Y	PN	LOW	N	LOW	PY	Y	Y	NI	NI	MODERATE	N	Y	Y	PN	MODERATE	Y	Y	N	MODERATE	MODERATE
Lee et al.	2012	PY	N	PY	PY	N	MODERATE	N	N	MODERATE	Y	Y	PN	MODERATE	N	LOW	Y	N	N	NI	NI	MODERATE	PN	Y	Y	PN	MODERATE	Y	Y	Y	MODERATE	MODERATE
Lemanska et al.	2022	PN	-	-	-	N	LOW	N	Y	LOW	Y	Y	PN	LOW	N	LOW	Y	Y	Y	Y	Y	LOW	N	Y	Y	PN	LOW	Y	Y	Y	MODERATE	MODERATE
Ma et al.	2020	PY	N	PY	NI	N	MODERATE	N	Y	LOW	Y	Y	PN	LOW	N	LOW	PY	Y	Y	NI	NI	MODERATE	N	Y	Y	PN	LOW	Y	Y	Y	MODERATE	MODERATE
Nemer et al.	2017	PN	N	PY	PY	N	MODERATE	N	N	MODERATE	Y	Y	PN	LOW	N	LOW	Y	Y	N	Y	NI	MODERATE	PN	Y	Y	PN	LOW	Y	Y	N	MODERATE	MODERATE
Olson et al.	2016	PN	-	-	-	N	MODERATE	N	N	LOW	Y	Y	PN	LOW	N	LOW	Y	Y	Y	Y	Y	LOW	PN	Y	Y	PN	MODERATE	Y	Y	Y	MODERATE	MODERATE
Pannala et al.	2008	PN	-	-	-	N	LOW	N	N	LOW	Y	Y	PN	LOW	N	LOW	Y	Y	Y	NI	NI	MODERATE	PN	Y	N	PN	MODERATE	Y	Y	Y	MODERATE	MODERATE
Ramsey et al.	2019	PN	-	-	-	-	LOW	N	Y	MODERATE	Y	N	PN	MODERATE	N	LOW	N	N	Y	NI	NI	MODERATE	PN	Y	Y	PN	MODERATE	Y	Y	Y	MODERATE	MODERATE
Sah et al	2019	PN	-	-	-	N	LOW	N	N	LOW	Y	Y	PN	LOW	N	LOW	Y	Y	Y	NI	NI	MODERATE	PN	Y	Y	PN	MODERATE	Y	Y	Y	MODERATE	MODERATE
Souza et al.	2007	PY	N	PY	PY	N	MODERATE	N	N	MODERATE	Y	N	PN	MODERATE	N	LOW	Y	N	N	-	-	LOW	PN	Y	Y	PN	LOW	Y	Y	Y	MODERATE	MODERATE
Talar-Wojnarowska et al.	2020	PY	N	PY	PY	N	MODERATE	N	N	MODERATE	Y	Y	PN	MODERATE	N	LOW	N	Y	N	NI	NI	MODERATE	PN	Y	Y	PN	MODERATE	Y	Y	Y	MODERATE	MODERATE
Trestini et al.	2020	PN	-	-	-	-	LOW	N	N	MODERATE	Y	Y	PN	LOW	N	LOW	PY	N	Y	NI	NI	MODERATE	PN	Y	-	PN	MODERATE	Y	Y	N	MODERATE	MODERATE
Wigmore et al	1997	PY	N	NI	NI	N	SERIOUS	N	N	MODERATE	Y	Y	PN	LOW	N	LOW	Y	N	N	-	-	MODERATE	PN	Y	Y	PN	MODERATE	Y	N	N	MODERATE	SERIOUS
Yuan et al.	2020	PN	-	-	-	-	MODERATE	N	Y	LOW	Y	Y	PN	LOW	N	LOW	Y	NI	NI	PY	PY	MODERATE	N	Y	Y	PN	MODERATE	Y	Y	Y	MODERATE	MODERATE
	The ROBINS-I tool is made up of 7 domains of bias for non-randomised controlled trials: bias due to confounding, bias in selection of participants into the study, bias in classification of interventions, bias due to deviations from intended interventions, bias due to missing data, bias in measurement of outcomes, and bias in selection of the reported results. For each domain, several questions we…
